# Supplementary material for: The ATR inhibitor ceralasertib potentiates cancer checkpoint immunotherapy by regulating the tumor microenvironment
Source: Nat Commun. 2024 Feb 24;15:1700. doi: 10.1038/s41467-024-45996-4 (PMC10894296; doi:10.1038/s41467-024-45996-4)
Supplement: Supplementary file 4 — Source Data [file 41467_2024_45996_MOESM4_ESM.xlsx]

## Sheet: Figure 1
a	CT26					MC38					4T1					A20
	Vehicle	αPD-L1	Cerala 7on/7off	αPD-L1 + cerala		Vehicle	αPD-L1	Cerala 7on/7off	αPD-L1 + cerala		Vehicle	αPD-L1	Cerala 7on/7off	αPD-L1 + cerala		Vehicle	αPD-L1	Cerala 7on/7off	αPD-L1 + cerala
	0.0455	0.0826	0.018	0.0236		0.094	0.1129	0.046	0.1081		0.0624	0.057	0.0893	0.0465		0.085	-0.016	-0.0288	-0.0242
	0.0942	-0.0158	0.1033	-0.0008		0.0873	0.0793	0.0686	0.0574		0.0624	0.042	0.0231	0.0329		0.0579	-0.019	-0.03	-0.0191
	0.0812	0.1235	0.0468	0.0221		0.0921	0.1055	0.0472	0.0283		0.0653	0.0658	0.0494	0.0355		0.0746	-0.0158	-0.0136	-0.0339
	0.1012	0.0535	0.0474	0.0275		0.0919	0.0584	0.0935	0.0644		0.054	0.0592	0.054	0.0601		0.0544	0.0378	0.0487	-0.0152
	0.0848	0.0873	0.0319	-0.0084		0.0804	0.0692	0.0417	0.0775		0.0597	0.0604	0.0551	0.0561		0.0528	-0.0046	0.0582	-0.0259
	0.0566	0.0439	-0.006	0.0385		0.0822	0.0729	0.0573	0.1043		0.0659	0.0362	0.0415	0.05		0.0657	-0.0199	0.0143	-0.0308
	0.0641	-0.0165	-0.0022	0.06		0.1384	0.094	0.0636	0.0765		0.0522	0.0551	0.0421	0.0311		0.0625	0.0168	-0.0192	-0.0201
	0.051	0.0796	0.0442	0.0053		0.1091	0.1056	0.0701	0.0735		0.0572	0.0536	0.0368	0.0425		0.0873	0.0205	0.0144	-0.0231
	0.1048	0.0497	0.0075	0.019		0.1037	0.1375	0.0766	0.0883		0.0561	0.046	0.0352	0.0422		0.0553	0.0579	0.035	-0.0296
	0.0813	-0.0108	0.1011	-0.019		0.0883	0.09	0.0489	0.0522		0.053	0.0559	0.0448	0.0453		0.0673	0	-0.026	-0.0232
						0.0921	0.0897	0.0632	0.0704		0.0676	0.0525	0.0448	0.0422		0.0632
						0.0495	0.0952	0.0479	0.0675		0.0565	0.0566	0.0411	0.0462		0.0687
						0.0981	0.097	0.0792	-0.0063							-0.0101
						0.0907	0.0997	0.0668	0.0426							0.0368
						0.0905	0.0876	0.0948	0.0537							0.0429
						0.0893	0.0743	0.0645	-0.0136
						0.1112	0.0914	0.0679	0.0426
						0.1064	0.0723	0.0817	0.0384
						0.0995	0.1006	0.0756	0.0182
						0.084	0.1125	0.0848	0.0591
								0.0613	0.0002
								0.0803	0.0065
								0.068	-0.034
b							c							d
		Vehicle	Anti-PDL1	AZD6738	AZD6738 + PDL1		Vehicle	αCD8	αIFNAR1	Cerala 7on/7off	Cerala + αCD8	Cerala + αIFNAR1		Anti-PDL1												AZD6738 25mg/kg												AZD6738 25mg/kg + Anti-PDL1
	13	1					0.1613	0.1888	0.0803	-0.0039	0.1067	0.0564		0.1283	0.1173	0.1193	0.1864	0.1423	0.0929	0.1633	0.1659	0.1483	0.1076	0.1453	0.1335	0.0945	0.0963	0.0962	0.1226	0.0746	0.1492	0.1266	0.0957	0.1104	0.0995	0.1471		0.1177	0.0907	0.1315	0.1132	0.1123	0.1633	0.1231	0.1101	0.1443	0.1302	0.0979	0.1083
	17	1					0.0875	0.1308	0.1089	0.0485	0.1015	0.0782
	13	1					0.1116	0.1101	0.1466	0.0624	0.1018	0.1669
	17	1					0.0823	0.1081	0.0927	0.0488	0.094	0.0508
	24	1					0.1021	0.1144	0.0946	0.0483	0.0857	0.0384
	20	1					0.0603	0.1505	0.1364	0.055	0.0782	0.0513
	10						0.1024	0.1348	0.1205	0.007	0.0997	0.0386
	9						0.0812	0.1215	0.1243	0.0599	0.0806	0.0196
	16						0.0297	0.194	0.0933	0.0518	0.0904	0.0514
	10						0.0948	0.116	0.0883	0.0436	0.0813	0.0807
	10		1
	14		1
	14		1
	12
	47		0
	7
	12
	47		0
	7
	47		0
	31			1
	31			1
	49
	7			1
	7
	3
	49			0
	38
	17
	38
	17				1
	7
	7
	49
	49
	49				0
	49				0
	49				0
	49				0
	49				0
e							f
	Vehicle day 8	Vehicle day 15	Cerala (7on) day 8	Cerala (7on/7off) day 15	Cerala (continuous) day 15				Non-responder																																								Modest responder
	1.58509	2.90976	0.141081	0.883376	0.181718			Vehicle	0.039667	0.092686	0.08321	0.102611	0.093291	0.078653	0.076047	0.053411	0.075155	0.091428	0.05972	0.084653	0.08288	0.05108	0.047071	0.050372	0.0601	0.09787	0.083056	0.082333	0.092851	0.095964	0.170269	0.116566	0.141415	0.102572	0.145712	0.078034	0.04087	0.113179											0.029192
	2.36629	1.67851	0.104221	1.49994	0.160269			Cerala Continuous	0.045763	0.065816	0.09784	0.057177	0.040546	0.045066	0.039231	0.047351	0.047	0.034395	0.082947	0.034205	0.04614	0.05105	0.038343	0.047285	0.055302	0.066583	0.041986	0.046002	0.042564																				0.019621
	0.809672	2.51704	0.388991	0.227696	1.31317			Cerala 7on/7off	0.103325	0.047391	0.044188	0.101075	0.041538	0.067389	0.073121	0.047625	0.035253	0.106221	0.092658	0.049608																													0.046752
	2.49181	1.59885	0.107354	0.245158	0.300633
	2.63263	3.43815	0.240212	1.80768	0.137472
	2.2596	2.88656	0.844342	3.44828	0.2079
	2.95089	1.32438	0.381797	0.185813	0.157379
	1.72488	3.45213	0.249563	0.700403	1.49604
	3.03701		0.263824	1.31337	0.522088
	2.1859		0.276316	1.81692	0.136806
				1.23453	0.472467
				1.57465	0.507727
[truncated: 17 more columns]

## Sheet: Figure 2
a
		Vehicle										Cerala (7on)
	Tumor CD8+	88000	61000	130000	74000	86000	59000		75000	100000	55000	49000	57000	69000	59000	45000	33000	30000	39000	27000	36000
		Vehicle				Cerala (7on/7off)
	Tumor CD8+	17000	25000	100000		120000	12000	13000	18000
		Vehicle										Cerala (7on)
	Spleen CD8+	3610000	5550000	4480000	1280000	4670000	3000000	2470000		4340000	3040000	1470000	4580000		1570000	2350000	1260000	951000	1230000	2980000	2860000
		Vehicle						Cerala (7on/7off)
	Spleen CD8+	4700000	5440000	4980000				5210000	6820000	6310000	4310000	5650000
b			Naïve CD8															Memory CD8														Total CD4
	CTV peak	DMSO	DMSO	DMSO	DMSO	Cerala 3	Cerala 3	Cerala 3	Cerala 3	Cerala 1	Cerala 1	Cerala 1	Cerala 1				DMSO	DMSO	DMSO	DMSO	Cerala 3	Cerala 3	Cerala 3	Cerala 3	Cerala 1	Cerala 1	Cerala 1	Cerala 1				DMSO	DMSO	DMSO	DMSO	Cerala 3	Cerala 3	Cerala 3	Cerala 3	Cerala 1	Cerala 1	Cerala 1	Cerala 1
	P0	100	100	100	100	100	100	100	100	100	100	100	100			P0	100	100	100	100	100	100	100	100	100	100	100	100			P0	100	100	100	100	100	100	100	100	100	100	100	100
	P1	151	203	171	127	143	297	160	216	115	256	191	122			P1	79	77	113	191	79	68	68	110	74	82	106	183			P1	83	121	110	77	98	150	101	105	84	124	113	79
	P2	365	817	739	407	332	664	279	450	320	998	668	434			P2	107	124	161	333	85	69	55	107	104	114	111	252			P2	188	387	267	254	131	249	126	162	197	424	284	242
	P3	1635	2362	1881	1198	361	507	177	536	660	2017	1279	1173			P3	157	209	196	451	55	40	36	78	141	152	120	284			P3	361	855	501	567	88	158	79	150	363	830	458	491
	P4	1681	5812	3480	3921	245	187	54	446	1675	3147	1242	2959			P4	336	438	354	767	32	22	26	60	227	177	177	430			P4	972	1761	1025	1511	43	74	46	118	662	1085	656	995
	P5	3178	5167	1813	5016	40	27	10	119	1849	1600	284	2682			P5	401	466	404	973	10	8	11	30	183	111	186	437			P5	1116	1335	965	1545	10	17	13	36	410	416	292	618
	P6	1988	1471	260	2047	6	5	3	24	861	333	32	795			P6	188	177	198	735	3	4	4	13	60	27	99	296			P6	503	280	252	544	3	4	4	8	98	50	41	147
	P7	648	290	61	540	2	3	3	12	399	76	20	183			P7	56	48	41	555	2	2	2	5	15	9	56	177			P7	133	43	45	96	1	3	3	3	18	10	14	27
b statistics		P3 - p=0.02		P5 - p=0.04 (cer 1) and p=0.04 (cer 3)													P3-p=0.02			P5 - p= 0.03 (cer 1) and p= 0.01 (cer 3)												P2 - p=0.04		P4 - p=0.01 (cer1) and p=0.01 (cer3)				P6 - p= 0.02 (cer 1) p=0.016 (cer 3)
		P4 - p=0.01		P6 - p= 0.009														P4 - p=0.03 (cer 1) and p=0.01 (cer3)														P3 - p = 0.02		P5 - p=0.003 (cer 1) and p= 0.002 (cer 3)
		Naïve CD8+					Memory CD8+					Total CD4+
		3 uM Cerala		1 uM Cerala			3 uM Cerala		1 uM Cerala			3 uM Cerala		1 uM Cerala
	CTV peak	p-value to DMSO		p-value to DMSO			p-value to DMSO		p-value to DMSO			p-value to DMSO		p-value to DMSO
	P0
	P1	0.251173	ns	0.693462	ns		0.163702	ns	0.284048	ns		0.183035	ns	0.0160215	ns
	P2	0.266653	ns	0.70946	ns		0.106606	ns	0.143812	ns		0.012516	*	0.307448	ns
	P3	0.014285	*	0.0942211	ns		0.0426306	*	0.090546	ns		0.0145087	*	0.116165	ns
	P4	0.0265903	*	0.0942897	ns		0.0178105	*	0.0211005	*		0.0061366	**	0.0106181	*
	P5	0.0175732	*	0.0229855	*		0.0262152	*	0.0217551	*		0.00211665	**	0.00127727	*
	P6	0.0401143	*	0.0291815	*		0.0986195	ns	0.0819262	ns		0.0135615	*	0.00948323	*
	P7	0.0624223	ns	0.0464516	*		0.264726	ns	0.306334	ns		0.0400231	*	0.051915	ns
c		nCD8+		mCD8+		tCD4+		nCD8+		mCD8+		tCD4+
		Cerala		Cerala		Cerala		DMSO		DMSO		DMSO
	Conc (log10)	Mean	SEM	Mean	SEM	Mean	SEM	Mean	SEM	Mean	SEM	Mean	SEM
	-5	0.66	0.11	0.29	0.11	0.38	0.04	2.91	0.12	1.63	0.14	2.3	0.09
	-5.5	1.39	0.11	0.65	0.06	0.93	0.07	3	0.14	1.51	0.1	2.33	0.1
	-6	2.48	0.15	1.24	0.12	1.9	0.08	2.86	0.15	1.48	0.13	2.27	0.11
	-6.5	2.9	0.14	1.43	0.09	2.25	0.1	2.84	0.15	1.44	0.09	2.26	0.09
	-7	2.95	0.14	1.44	0.08	2.27	0.09	2.83	0.12	1.45	0.08	2.22	0.09
	-7.5	2.85	0.15	1.47	0.09	2.26	0.09	2.94	0.11	1.5	0.07	2.28	0.09
d
																			P8		P9		P10
																			720	76	620	101	222	54
																			55	15	28	10	9	3
																			141	1	82	18	20	8
e
	CTV peak	DMSO	DMSO	DMSO	DMSO	Cerala Day 7	Cerala Day 7	Cerala Day 7	Cerala Day 7	Day 4 Washout	Day 4 Washout	Day 4 Washout
	P0	100	100	100		100	100	100		100	100	100
	P1	63	64	73		66	69	57		62	68	49
	P2	90	80	62		95	86	61		88	88	83
	P3	96	65	113		95	81	112		82	95	120
	P4	142	94	163		109	86	118		121	109	103
	P5	262	152	273		133	106	146		177	158	137
	P6	488	263	421		139	116	92		239	206	180
	P7	819	454	540		126	116	49		269	240	209
	P8	874	568	716		64	78	21		143	142	140
e Statistics		P6 - p = 0.01		P7 p=0.009		P8 - p=0.007
		p-value continuous vs DMSO		p-value washout vs DMSO		p-value continuous vs washout (displayed in Fig.2e)
	CTV peak
	P0
	P1	0.769464	ns	0.511597	ns	0.141676	ns
	P2	0.271772	ns	0.29446	ns	0.591397	ns
	P3	0.484993	ns	0.61244	ns	0.770487	ns
	P4	0.119381	ns	0.41046	ns	0.627234	ns
	P5	0.067656	ns	0.229455	ns	0.267561	ns
	P6	0.0506128	ns	0.100435	ns	0.00148675	**
	P7	0.0388394	*	0.0657517	ns	0.00514386	**
	P8	0.019214	*	0.0223888	*	0.0342824	**

## Sheet: Figure 3
b
		Vehicle	αPD-L1	Cerala 7on7off	αPD-L1 + cerala			Vehicle	αPD-L1	Cerala 7on7off	αPD-L1 + cerala			Vehicle	αPD-L1	Cerala 7on7off	αPD-L1 + cerala
	TGp1ms1	8.27225					TGp1ms1	50.9948					TGp1ms1	1.15183
	TGp1ms10	1.38725					TGp1ms10	68.9197					TGp1ms10	2.95159
	TGp1ms11	5.97243					TGp1ms11	57.121					TGp1ms11	2.90965
	TGp1ms16	1.85068					TGp1ms16	68.9169					TGp1ms16	3.80652
	TGp1ms5	2.07811					TGp1ms5	56.6396					TGp1ms5	6.23434
	TGp1ms6	1.21709					TGp1ms6	30.6632					TGp1ms6	10.4694
	TGp1ms7	3.86236					TGp1ms7	70.2715					TGp1ms7	3.04307
	TGp1ms8	6.94087					TGp1ms8	73.5219					TGp1ms8	3.25621
	TGp2ms21		9.5082				TGp2ms21		58.0328				TGp2ms21		3.37237
	TGp2ms23		1.94943				TGp2ms23		29.291				TGp2ms23		7.45139
	TGp2ms31		2.1033				TGp2ms31		59.7977				TGp2ms31		4.80564
	TGp2ms35		10.4103				TGp2ms35		55.1133				TGp2ms35		2.44948
	TGp2ms38		3.20955				TGp2ms38		73.6605				TGp2ms38		2.36074
	TGp2ms39		2.71262				TGp2ms39		57.0317				TGp2ms39		4.7582
	TGp3ms42			25.141			TGp3ms42			49.6374			TGp3ms42			0.966962
	TGp3ms43			10.4292			TGp3ms43			45.0615			TGp3ms43			10.2083
	TGp3ms44			8.73934			TGp3ms44			50.9135			TGp3ms44			9.0134
	TGp3ms46			1.47651			TGp3ms46			12.0805			TGp3ms46			25.4027
	TGp3ms48			8.2495			TGp3ms48			34.507			TGp3ms48			17.4547
	TGp3ms50			3.74449			TGp3ms50			18.9427			TGp3ms50			17.254
	TGp3ms51			5.8284			TGp3ms51			62.6959			TGp3ms51			8.98642
	TGp3ms52			5.81006			TGp3ms52			46.9274			TGp3ms52			11.6201
	TGp3ms53			9.57614			TGp3ms53			55.1413			TGp3ms53			4.27786
	TGp3ms55			5.82834			TGp3ms55			39.7605			TGp3ms55			15.6886
	TGp3ms58			9.11188			TGp3ms58			48.0392			TGp3ms58			8.3045
	TGp3ms59			8.4751			TGp3ms59			40.2722			TGp3ms59			14.4139
	TGp3ms60			9.29323			TGp3ms60			44.4211			TGp3ms60			10.3158
	TGp4ms66				12.9609		TGp4ms66				36.4246		TGp4ms66				6.25698
	TGp4ms67				5.35427		TGp4ms67				31.0369		TGp4ms67				25.0223
	TGp4ms72				4.50746		TGp4ms72				31.5522		TGp4ms72				22.8657
	TGp4ms73				1.6188		TGp4ms73				27.1366		TGp4ms73				29.9739
	TGp4ms81				1.43339		TGp4ms81				30.7757		TGp4ms81				33.9798
	TGp4ms82				1.32809		TGp4ms82				11.0871		TGp4ms82				31.4412
	TGp4ms84				3.65005		TGp4ms84				25.8137		TGp4ms84				26.6604
	TGp4ms86				1.6298		TGp4ms86				20.9546		TGp4ms86				33.2945
	TGp4ms89				4.61474		TGp4ms89				33.744		TGp4ms89				27.2499
	TGp4ms90				7.56041		TGp4ms90				35.6976		TGp4ms90				20.6547
d
		Vehicle			Ceralasertib
	CD8+ Activated	9.61	6.84	7.94	2.81	1.39	3.96
	CD8+ Exhausted	15.53	2.02	8.13	2.43	0.34	0.33
	CD8+ Sell+ Ccr7+	4.13	7.91	1.13	16.67	22.62	16.42

## Sheet: Figure 4
a							b
	Naive	C13	C13 αPD-L1	C13 Cerala	C13 αPD-L1 + cerala					IFNg+ IL-2- TNFa+										IFNg+ IL-2+ TNFa+										IFNg+ IL-2+ TNFa-										IFNg+ IL-2- TNFa-
			3.84	5.84	23.7			Naive			0.036	0.011	0	0							0	0.011	0.002	0.011							0	0.011	0	0.032							0.5	0.22	0.063	0.4
	0.53	2.99	3.73	7.27	20.6			C13			0	0.23	0.086	0.11	0.14	0.62	0.27		0.23	0.38*	0	0.02	0.08	0.018	0.024	0.028	0.013		0		0.23	0.022	2.91	0.073	0.12	0.036	0.036		0.8		2.76	4.05	4.18	3.47	4.94	6.16	5.99		4.9
	0.25	4.32	13.5	3.19				C13 αPD-L1		0.14	0.17	3.23	3.28	0.95	0.56	2.42	1.14	0.24	0.37	0.009	0.005	0.25	0.39	0.05	0.11	0.1	0.16	0.015	0.053	0.023	0.02	0.13	0	0.26	1.5	0.051	0.15	0.017	0.053	3.67	3.54	9.93	11	10.2	7.39	11.2	6.95	5.98	7.62
	0.064	7.26	14.7	3.02	8.59			C13 Cerala		0.13	0.22	0.43	0.081	0.067	0.13		0.15	0.53	0.079	0	0.006	0.018	0.005	0.006	0.01		0.038	0.013	0.02	0.027	0.041	0.039	0.011	0.014	0.024		0.044	0.026	0.25	5.69	7	2.7	2.92	3.1	5.51		3.68	5.83	3.18
	0.44	3.67	11.4	3.18	8.88			C13 αPD-L1 + cerala		11.5	4.64		0.57	0.25	1.66	0.24	3	0.45	4.76	0.91	0.32		0.051	0.045	0.16	0.013	0.3	0.054	0.75	0.15	0.16		0.082	0.22	0.16	0.019	0.14	0.077	0.62	11.1	15.4		7.88	8.36	11.9	5.78	10.3	7.17	21.4
		5.22	9.56	5.67	13.9
		6.85	13.7		6.05
		6.32	8.39	3.91	13.8
			6.25	6.4	7.75
		5.92	8.1	3.52	27.5
c					e
	Naive	C13	C13 Cerala			Vehicle	αPD-L1	Cerala	αPD-L1 + cerala		Vehicle	αPD-L1	Cerala	αPD-L1 + cerala
	100		90.6			3.57603	3.03232	3.71389	3.4534		3.13482	2.84032	4.10104	4.16315
	58.3	29.2	87.6			4.11468	3.20477	3.79762	3.32195		3.12338	3.49659	4.28654	4.24469
	73.7	46.9	37.5			4.18842	3.21278	3.80211	3.26097		3.39751	3.1265	4.48588	4.0653
	50	90	87.1			3.79389	3.39274	3.92398	3.49654		3.09144	3.25753	4.57067	4.01258
	68	56	83.3			3.89417	3.15355	3.15112	3.41966		3.21771	3.17722	4.34122	4.51125
		65.8	83.9			3.23039	3.41584	3.78276	3.40785		3.31715	3.33817	4.22897	4.25988
		22				3.43322	3.35657	3.67109	2.83933		3.5684	3.25272	3.16613	4.36675
		71.4	81.5			3.85236	3.41184	4.01198	2.84916		3.806	3.43694	3.22641	3.6756
			68.5			3.64704	3.06886	3.34243	3.12305				3.40764	3.5239
		20	82.7				3.34165	3.27514	3.03866				3.94459
													4.10605

## Sheet: Figure 5
a								b											c
	Vehicle	αCD8	αIFNAR1	Cerala 7on/7off	Cerala + αCD8	Cerala + αIFNAR1			Vehicle	αPD-L1	Cerala (7on/7off)	αPD-L1 + cerala		Vehicle	αPD-L1	Cerala (7on/7off)	αPD-L1 + cerala				unstim			CD3/CD28
	0.1613	0.1888	0.0803	-0.0039	0.1067	0.0564			0.1141	0.0647	0.0692	0.0948		0.0989	0.1188	0.1024	0.0865			Medium	53.6	50.9	44.9	547	586	646
	0.0875	0.1308	0.1089	0.0485	0.1015	0.0782			0.0972	0.1619	0.0775	0.0527		0.0749	0.0521	0.0731	0.0713			IFNb 500 U/ml	83.3	63.5	78.7	1266	1098	942
	0.1116	0.1101	0.1466	0.0624	0.1018	0.1669			0.0663	0.1085	0.1035	0.0533		0.0975	0.1197	0.1159	0.0803			IFNb 1000 U/ml	63.9	63.7	61.9	1209	1189	1032
	0.0823	0.1081	0.0927	0.0488	0.094	0.0508			0.0698	0.0487	0.0712	0.0109		0.1146	0.0597	0.1118	0.0874
	0.1021	0.1144	0.0946	0.0483	0.0857	0.0384			0.1012	0.142	0.0574	0.1219		0.0828	0.0582	0.1336	0.1066				unstim			CD3/CD28
	0.0603	0.1505	0.1364	0.055	0.0782	0.0513			0.0717	0.067	0.1204	0.0532		0.1272	0.0833	0.0645	0.0807			Medium	320	316	352	1478	1766	1455
	0.1024	0.1348	0.1205	0.007	0.0997	0.0386			0.0951	0.0621	0.0615	0.0324		0.0492	0.1187	0.0767	0.0883			IFNb 500 U/ml	255	277	309	2043	2350	1857		p=0.04
	0.0812	0.1215	0.1243	0.0599	0.0806	0.0196			0.1172	0.0921	0.0451	0.0596			0.1058	0.0976				IFNb 1000 U/ml	285	283	318	2305	2309	2027		p=0.04
	0.0297	0.194	0.0933	0.0518	0.0904	0.0514						0.0803
	0.0948	0.116	0.0883	0.0436	0.0813	0.0807
d
		IFNAR KO-Veh On						IFNAR KO-AZD678 On
	Tumor	-61	0.89	112	6.48	81.7	74.1	1902	-23.4	-32.3	339	-25.8	-52.9
		IFNAR KO-Veh On						IFNAR KO-AZD678 On
	Spleen	-67.2	-30.1	-15.7	-4.63	-41.2	-25.1	-46.4	-34.1	-37.7	-27.9	-37.2	-34.3
		IFNAR KO-Veh On						IFNAR KO-AZD678 On
	Tumor	46.7	56.1	56.2	58.7	66.8	71.8	111	65.4	27.8	100	85	60.9
		IFNAR KO-Veh						IFNAR KO-AZD678
	Spleen	61	78.3	77.8	73.6	59.9	74.9	76.3	68.6	61.2	62.4	51.6	67.5
e
	Study Day	Vehicle + Isotype WT										AZD6738 6.25mg/kg WT								18.57
	7	13.86	18.68	7.04	22.16	34.28	12.21	11.28	0	17.15		32.73	39.12	27.4	19.38	22.58	0	26.63	0	53.68
	10	23.41	0	14.03	55.95	18.07	44.03	31.27	0	12.49		103.56	45.18	38.65	31.19	56.98	32.64	45.65	0	93.04
	12	49.97	0	33.01	112.18	59.52	42.21	42.93	48.64	0		103.51	71.93	20.67	36.34	70.98	78.92	51.56	0	131.62
	14	91.83	0	51.03	187.04	53.46	83.06	30.73	99.16	150.4		126.92	83.74	19.1	26.14	69.63	90.7	72.01	0	286.89
	17	108.63	0	24.8	312.92	86.58	109.69	0	245.39	263.41		109.65	193.72	18.91	38.65	114.54	172.32	125.08	0	416.69
	19	171	0	16.41	331.51	93.6	139.58	0	269.13	307.64		86.11	262.19	13.09	53.2	161.72	234.36	186.24	0
	Study Day	Vehicle + Isotype SA										AZD6738 6.25mg/kg SA								16.13
	7	0	0	0	25.12	0	0	0	0	10.89		0	24.05	0	31.18	0	0	17.34	17.65	42.46
	10	0	0	0	59.41	36.92	0	43.44	37.03	40.74		47.51	45.48	27.44	64.78	27.07	0	31	40.68	62.38
	12	46.56	23.31	0	107.67	112.67	0	76.09	136.8	106.87		109	57.5	57.48	117.93	44.9	41.8	54.51	48.31	67.33
	14	62.26	26.28	19.08	215.37	143.35	35.57	90.13	185.21	125.38		116.18	42.22	71.69	148.54	54.09	45.58	65.06	41.9	26.67
	17	97.12	80.68	39.4	346.87	276.67	48.93	137.83	302.34	184.55		172.85	40.82	91.26	235.32	81.12	70.65	108.35	39.48	27.28
	19	119.2	121.85	72.45	544.22	282.05	97.09	248.68	440.75	382.03		298.43	44.73	97.01	274.07	103.3	64.95	172.24	51.57

## Sheet: Figure 6
a								b
		Days	Vehicle	Cerala (25mg/kg)				Proliferating T cells				Tregs				Alveolar macrophages
	12	89	1					Vehicle	AZD6738			Vehicle	AZD6738			Vehicle	AZD6738
	13	96	1					2.2	3.89			0.8	0.36			17.1	20.7
	18	87	1					2.13	4.68			0.49	0.92			46.8	16
	25	88	1					1.85	3.51			0.93	1.22			27.6	8.4
	31	98	1					2.92	4.43			2.05	0.62			19.8	22
	42	87	1					2.76	3.51			1.83	1.07			22.2	25.7
	46	98	1					1.92	5.25			1.15	0.59			38.3	34.7
	4	90		1				2.19	4.61			1.07	0.69			36.9	16.2
	10	105		1				5.68	2.4			0.3	0.57			41.1	13.2
	23	87		1				6.29				2.78				24.9
	26	101		1
	29	125		1
	34	102		1
	38	118		1
	41	96		1
	1	116
	2	101
	8	98
	15	132
	16	133
	17	132
	19	124
	20	125
	24	133
	28	131
	33	124
	36	132
	43	117
	49	97
	5	109
	7	138
	9	132
	11	116
	14	137
	22	137
	27	118
	30	140
	32	133
	37	126
	39	119
	40	118
	44	137
	45	140
	47	139
	48	131

## Sheet: Figure 7
a
		Vehicle												Cerala
	gp100	2.33333	3	3.66667	0.666667	2	1	0.666667	1.66667	0.666667	1.66667	1	0.666667	3	1	4.66667	1.66667	3	5.33333	1.66667	4	6.66667	6.66667	2	4.33333
	p15e	11	4.66667	8.33333	5	7.66667	1.66667	4.33333	3.66667	7	11.6667	4.33333	2.66667	14	7	13.3333	9	7.33333	11.3333	4	10.6667	9.66667	19.3333	4.33333	4.33333
		Vehicle								Cerala
	gp100	0.333333	0.666667	0	0.333333	0	2.33333	0.666667	0.333333	0.333333	0.333333	0	0	0.333333	0.333333	0.333333	1.66667
	p15e	1.66667	1.33333	2.66667	5.66667	1	7.33333	1.33333	1.33333	1	2	1	1.66667	10.3333	0.333333	2.33333	1
b
		Vehicle					anti-PD-L1					Ceralasertib					Ceralaserib and anti-PD-L1
	Unstim	1	1	1	1	1	2.16301	1.25392	2.66458	1.22257	1.37931	0.723562	0.649351	0.886827	0.601113	0.70872	2.75862	2.63323	2.06897	5.64263	1.22257
	PMA-IONO	1	1	1	1	1	0.394737	0.701114	1.00845	1.88244		1.00876	1.59974	1.24277	1.14097		14.3872	6.7038	6.63657	17.9697	7.99078
c									d
	Vehicle	Cerala	No DC		Vehicle	Cerala	No DC			Vehicle	Cerala	No DC		Vehicle	Cerala	NO DC
	36.2	70.9	3.55		54.8	79.3	5.29			49.3	66.6	0		20.3	48.2	0
	28.5	61.5	0.33		48.2	69.05	4.23			61.9	61.9	0		39.8	46.8	0.37
	47.85	59.1	0		57.8	64.6	8.46			53.5	23.2	0		29.4	26	0.13
	35	45.1	0.71		57.9	61.9	4.28				36.9	0.97			23.7	0.31
												0				0.86
e												0				0.13
		Vehicle												Cerala												No MDSC
	2:1	7082	8052	3892	3734	9692	10164	3556	3850	9590	8284	8374	7196	6524	6510	13640	12712	9474	8954	14736	13114	8942	9184	8618	10080
	1:1	13218	14352	9538	9288	14602	14802	8300	8188	14562	14376	11988	10786	11768	13216	18130	16210	15676	15404	19674	20042	15158	17062	16812	14930
	1:2	14548	14506	13246	13054	18804	21642	13678	13140	17828	18988	16924	14446	16212	12024	19362	22170	19646	15680	22576	22210	19206	14818	17706	18676
																										21916	24902	23434	26564	25428
	No pept																									4154	4474	4050	3898

## Sheet: Figure 8
a
	DMSO			ATRi-3uM			ATRi-1uM			ATRi-0.3uM			JAKi			IFNb			ATRi-0.3+IFNb			ATRi-1+IFNb			ATRi-1+IFNb+JAKi			TNFa			IFNg			ATR-0.3+IFNg			ATRi-1+IFNg			ATRi-1+IFNg+JAKi			ATRi-1+TNFa
	100	100	100	12.6846	8.48259	11.2735	57.3485	56.9987	76.1348	104.076	101.138	119.48	105.919	99.3783	114.986	57.7495	43.9779	72.9748	64.0798	47.9174	68.443	40.7157	35.547	36.7262	70.6715	53.1215	54.4333	99.1745	98.236	115.658	92.0377	85.3965	112.837	95.7354	85.4303	117.658	75.4556	58.3607	74.9287	72.5054	45.2695	69.3547	49.6905	48.0153	76.7696
	DMSO			ATRi-3uM			ATRi-1uM			ATRi-0.3uM			JAKi			IFNb			ATRi-0.3+IFNb			ATRi-1+IFNb			ATRi-1+IFNb+JAKi			TNFa			IFNg			ATR-0.3+IFNg			ATRi-1+IFNg			ATRi-1+IFNg+JAKi			ATRi-1+TNFa
	100	100	100	4.35263	3.87054	22.9272	45.4502	38.748	69.262	59.7699	88.7647	74.4543	96.6845	109.84	65.8712	22.432	18.887	42.0341	27.1131	22.6941	30.4067	8.8128	10.809	10.8402	75.6952	42.0433	87.6317	12.8351	6.82905	21.6349	104.735	85.2752	99.4874	91.3376	75.9209	85.5897	73.5473	54.2956	93.0471	65.652	56.4027	112.257	4.57215	2.95123	25.8285
	DMSO			ATRi-3uM			ATRi-1uM			ATRi-0.3uM			JAKi			IFNb			ATRi-0.3+IFNb			ATRi-1+IFNb			ATRi-1+IFNb+JAKi			TNFa			IFNg			ATR-0.3+IFNg			ATRi-1+IFNg			ATRi-1+IFNg+JAKi			ATRi-1+TNFa
	100	100	100	8.66697	3.17406	12.8775	68.0215	56.2822	65.2056	95.4651	125.944	127.292		107.26	115.853	92.7438	136.31	76.2021	93.7053	83.3821	81.7265	51.2923	63.9382	44.4387	40.2435	34.8484	59.8121	2.77039	21.4517	43.5174	81.2726	96.5357	78.2252	54.0609	72.4255	64.1242	25.4031	35.2684	39.5794	27.4896	26.0035	37.9056	1.39382	5.18227	12.6565
	DMSO			ATRi-1uM			ATRi-0.3uM			ATRi-0.1uM			JAKi			IFNb			ATR-0.1+IFNb			ATR-0.3+IFNb			ATR-0.3+IFNb+JAKi			TNFa			IFNg			ATR-0.1+IFNg			ATR-0.3+IFNg			ATR-0.3+IFNg+JAKi			ATR-0.3+TNFa
	100	100	100	2.02131	1.97778	2.90304	26.9933	18.7537	64.5752	59.19	53.1799	92.9975	101.919	100.997	105.66	6.64227	8.0228	8.17567	9.82777	10.3412	11.6217	5.79958	15.6884	9.05387	34.3155	48.6985	74.2463	82.7767	78.5045	116.456	159.783	163.817	90.2648	141.938	176.794	81.4431	24.7255	35.1478	70.2031	30.8553	62.8636	70.6234	7.22638	18.6556	69.9147
b
			DMSO			IFNβ			ATRi+IFNβ			JAKi (5uM)			IFNβ+JAKi			ATRi+IFNβ+JAKi			ATRi
		NCIH23	90.0983	89.8033	91.9622	19.7619	10.6333	19.4362	12.4634	5.61798	16.8055	91.1105	84.8539	95.6727	93.249	75.1107	95.8397	37.5809	10.2632	61.8412	44.331	12.6254	58.8987
		NCIH1573	71.1655	67.1494	76.6522	25.3272	17.8993	10.3788	5.27352	2.37066	4.8236	66.3066	31.6281	51.6638	58.2692	24.9417	46.2513	18.6933	3.34459	35.4285	16.0424	11.1344	32.6216
		NCIH3122		93.4966	91.1799		17.805	6.57733		8.85208	4.61332		91.9465	68.0453		92.3091	54.6292		91.6226	72.312		95.4892	84.6664
		NCIH1993	81.2532	61.7677		18.922	14.565		8.27913	9.10447		79.1092	41.4079		77.4085	46.9055		75.9715	39.1624		86.2657	61.9973
		NCIH838	91.0344	88.9805	92.682	32.8089	38.8306	29.8545	13.8501	21.265	21.9996	70.0524	56.4105	59.1407	63.4033	49.9024	62.1463	54.4417	41.514	49.1941	92.6643	83.3514	90.2924
		NCIH322	90.2143	90.1953	91.0538	53.3817	37.8663	74.6485	28.4073	9.94406	30.2307	98.5167	91.2392	83.0788	97.4903	88.9963	92.1955	88.0071	83.1596	58.4104	90.7767	71.9951	76.0046
		A549	90.9855	92.4658	90.9112	42.6669	54.2247	42.1808	31.3906	26.7766	30.643	90.3875	91.1058	88.318	88.2754	93.2984	90.9269	79.7207	78.6275	85.7529	90.3489	85.1035	96.7973
		SW1573	83.5719		90.6718	42.5262		33.8001	26.3663		31.8067	83.5719		83.5103	67.3446		80.8943	52.5083		64.4324	45.1929		99.2545
		NCIH1299	91.1394	88.295	89.3664	25.2103	41.614	28.8627	18.6741	47.9177	34.6303	49.2121	88.7168	70.1554	55.9211	86.3104	61.1495	21.7139	85.3837	55.4862	89.3222	88.5915	81.4388
		NCIH460	80.7907	88.3182	92.7892	83.9273	78.1483	37.4567	42.5735	61.8453	27.9549	85.3216	92.5237	59.2106	86.5222	89.6931	58.0027	60.3876	72.4326	24.3017	67.6212	81.2784	69.8014
		NCIH2009	87.5907	92.3275	91.6045	92.2597	90.385	70.7209	56.9709	45.8733	59.176	82.8762	90.2057	83.6374	92.701	90.3036	89.5926	55.6369	52.3905	71.0273	70.1216	70.1026	83.4033
		PC9	93.8605	93.0438	94.9824	97.4955	76.0741	87.7247	62.8995	53.1364	55.6323	97.8407	81.6161	40.1154	94.2125	91.8918	71.0549	59.1865	66.6438	67.2371	67.9061	86.1285	59.3783
		NCIH441	80.8681	90.9833		69.9573	67.839		37.424	66.4349		82.9082	90.3633		87.9509	89.014		86.5313	87.3948		78.8732	98.2793
		NCH1975	95.7945	93.0633	95.2274	94.9077	90.8466	83.0518	97.4899	91.7755	87.3399	98.7146	95.0967	97.2525	97.5792	97.031	98.3029	97.4568	94.6168	98.0246	98.5186	93.8058	97.9835
		NCIH1650	87.1106	87.9023		94.38	61.4249		88.5169	69.7004		97.5948	82.6331		97.2216	88.6914		95.2257	87.162		94.7897	89.8034
		NCIH2085		70.7934	85.145		85.5942	91.2198		91.1371	49.4424		92.2584	57.5869		90.0745	87.0459		85.659	84.7319		81.3714	78.8505
c
	DMSO			IFNARKD-DMSO			ATRi-1uM			IFNARKD-ATRi-1uM			IFNb-1ng/ml			IFNARKD-IFNb-1ng/ml			ATRi+IFNb			IFNARKD-ATRi+IFNb
	69.0068	93.0214	92.2453	55.5144	92.2492	85.1037	67.2137	87.6102	81.1143	61.7163	88.2067	74.5394	34.1808	45.534	40.3332	82.8829	78.7161	71.7937	6.54829	17.1508	19.4397	42.5343	48.6886	64.5408
	DMSO			IFNARKD-DMSO			ATRi-1uM			IFNARKD-ATRi-1uM			IFNb-1ng/ml			IFNARKD-IFNb-1ng/ml			ATRi+IFNb			IFNARKD-ATRi+IFNb
	89.3089	92.4685	90.8002	76.1727	78.1009	90.0623	71.6026	84.0378	86.1088	63.1804	64.7932	73.8105	38.6475	30.2759	51.5465	77.4553	72.1102	79.3323	24.602	15.3645	26.737	62.3806	45.5277	73.2791
	DMSO			IFNARKD-DMSO			ATRi-1uM			IFNARKD-ATRi-1uM			IFNb-1ng/ml			IFNARKD-IFNb-1ng/ml			ATRi+IFNb			IFNARKD-ATRi+IFNb
	90.8343	90.4277	80.2675	85.6966	86.4288	86.3504	86.1536	81.1438	83.0692	89.6068	84.4564	87.6004	26.0784	21.062	24.2924	75.2511	76.4551	73.9014	17.4443	11.2958	5.67428	65.5184	58.0772	50.0391
	DMSO			IFNARKD-DMSO			ATRi-1uM			IFNARKD-ATRi-1uM			IFNb-1ng/ml			IFNARKD-IFNb-1ng/ml			ATRi+IFNb			IFNARKD-ATRi+IFNb
	83.6054	80.6874	89.8498	92.8621	75.7531	90.3232	16.057	9.49525	9.63389	17.1502	8.95457	12.0057	20.908	23.9952	19.3986	77.0606	75.6547	77.1994	8.56584	7.42986	6.49203	11.8725	8.35307	7.82853
d
e.

## Sheet: Supplemental Figure 1
a	pKAP1													gH2AX
	Vehicle	Ceralasertib	Vehicle	Ceralasertib		Statistics					Vehicle	Ceralasertib	Vehicle	Ceralasertib		Statistics
	118.837	407.536	175.377	65.4389		1-ANOVA					171.812	812.167	219.436	193.283		1-ANOVA
	75.341	278.183	143.953	87.369			Summary	Adjusted P Value			80.9712	1052.14	277.813	273.051			Summary	Adjusted P Value
	141.311	349.111	65.907	69.0168		Vehicle vs. Ceralasertib	****	<0.0001			128.779	1726.11	81.0335	128.459		Vehicle vs. Ceralasertib	****	<0.0001
	103.74	444.638	85.9218	45.9512		Vehicle vs. Vehicle	ns	>0.9999			182.681	1815.4	45.6312	71.5806		Vehicle vs. Vehicle	ns	>0.9999
	59.9599	218.759	144.372	26.1165		Vehicle vs. Ceralasertib	*	0.0159			16.6193	349.785	321.744	17.6682		Vehicle vs. Ceralasertib	ns	0.8589
	103.561	250.289	112.836	44.2714							313.359	829.803	81.6009	329.764
	122.698	357.964	63.0668	64.5602							58.671	1439.04	46.029	104.821
		237.406	68.0828	88.9925								1190.35	36.7093	444.115
B

## Sheet: Supplemental Figure 2
A
		Vehicle																				AZD6738 25mg/kg PO BID 7 ON 7OFF (day 10 start)																				PD-L1 mono 10mg/kg IP x2 weekly (day10 start)
	0	0	0	0	0	0	0	0	0	0	0											0	0	0	0	0	0	0	0	0	0											0	0	0	0	0	0	0	0
	6	0.031	0.062	0.043	0.055	0.039	0.047	0.025	0.068	0.023	0.029											0.018	0.034	0.023	0.045	0.038	0.039	0.115	0.028	0.054	0.088											0.049	0.034	0.016	0.024	0.025	0.044	0.021	0.04
	8	0.053	0.066	0.066	0.079	0.051	0.047	0.032	0.072	0.046	0.033											0.05	0.06	0.035	0.037	0.042	0.037	0.145	0.039	0.041	0.169											0.056	0.034	0.015	0.034	0.047	0.071	0.034	0.073
	10	0.061	0.131	0.106	0.124	0.055	0.059	0.038	0.099	0.113	0.039											0.038	0.089	0.059	0.052	0.09	0.05	0.187	0.051	0.052	0.34											0.095	0.049	0.019	0.06	0.082	0.068	0.037	0.124
	13	0.074	0.238	0.137	0.237	0.105	0.092	0.039	0.112	0.146	0.048											0.029	0.185	0.076	0.083	0.1	0.05	0.192	0.074	0.047	0.59											0.133	0.045	0.039	0.072	0.132	0.083	0.033	0.168
	15	0.087	0.38	0.184	0.41	0.146	0.148	0.071	0.145	0.261	0.105											0.037		0.098	0.11	0.144	0.064	0.196	0.099	0.061	0.855											0.186	0.048	0.054	0.086	0.195	0.127	0.042	0.223
	17	0.118	0.656	0.318	0.845	0.239		0.106	0.2	0.361	0.145											0.046		0.112	0.155	0.185	0.063	0.208	0.212	0.083	1.191											0.314	0.054	0.063	0.094	0.267	0.144	0.034	0.313
	19
	20		1.144	0.607	1.449	0.487		0.185	0.301		0.298													0.18	0.225	0.289	0.071	0.272	0.279	0.122												0.632	0.062	1.778		0.532	0.215	0.021	0.618
	22		1.594	0.906	1.853	0.728		0.259	0.332		0.436													0.23	0.266	0.327	0.057	0.279	0.227	0.109												0.991	0.042			0.79	0.228	0.014	0.916
	24			1.301		1.167			0.503		0.548													0.27	0.328	0.296	0.054	0.258	0.192	0.095													0.026			1.167		0.014	1.341
	26					1.559																																								1.538			1.781
	27								0.706		1.3													0.298	0.406	0.27	0.032	0.14	0.164	0.082													0.025					0.001
	29								0.892															0.336	0.419	0.236	0.031	0.126		0.067													0.014					0.001
	31								1.14															0.36	0.478	0.178	0.026	0.089		0.045													0.001					0.001
	33								1.231
	34								1.447															0.544	0.666	0.138	0.024	0.063		0.028													0.001					0.001
	36																							0.796	0.697	0.146	0.037	0.087		0.052													0.001					0.001
	38																							0.875	0.942	0.171	0.014	0.092		0.039													0.001					0.001
	41																							1.502	1.615	0.055	0.001	0.125		0.014													0.001					0.001
	43																									0.143	0.001	0.096		0.001													0.001					0.001
	45																									0.108	0.001	0.271		0.072													0.001					0.001
	48																									0.137	0.001	0.457		0.076													0.001					0.001
	50																									0.162	0.001																0.001					0.001
	52																									0.212	0.001																0.001					0.001
	55																									0.343	0.001																0.001					0.001
	57																									0.507	0.001																0.001					0.001
	59																									0.68	0.001
B
	days elapsed
					Vehicle
	0	0	0	0	0	0	0	0	0	0							a-PDL1							AZD6738 25mg/ml													Anti-PDL1 + AZD6738 25mg/kg
	7	73.81	134.37	101.98	120.86	120.26	106.93	152.33	84.2	79.98				0	0	0	0	0	0	0	0	0		0	0	0	0	0	0	0	0	0	0	0	0		0	0	0	0	0	0	0	0	0	0	0	0
	9	105.8	292.31	154.83	258.27	127.27	181.83	314.75	181.84	231.7				72.13	211.29	199.59	218.32	117.84	101.09	158.7	89.08	94.11		80.58	191.47	79.72	87.75	112.83	0	133.14	69.88	116.67	138.64	161.22	163.84		97.57	101.43	93.68	81.27	99.56	117.55	101.27	149.79	122.82	62.87	92.76	102.9
	12	258.03	572.72	287.06	397.54	347.76	340.35	920.25	404.71	436.07				204.72	414.47	443.16	311.82	160.19	139.44	254.35	136.67	158.34		144.49	369.24	136.62	107.09	193.84	82.1	208.11	107.61	139.17	224.7	220.93	278.89		111.6	148.48	165.58	104.31	102.94	156.26	155.95	193.84	151.35	81.84	122.52	167.55
	14	450.99	615.36	476.97	610.11	387.02	423.35	1221.48	766.4	611.78				410.16	705.78	1426.78	434.08	256.7	188.79	498.31	342.63	408.08		339.72	465.77	392.21	220.48	385.83	114.82	327.25	227.82	310.54	311.41	385.24	344.52		229.22	215.94	277.63	177.19	141.58	272.66	267.47	297.19	183.35	145.26	307.48	263.06
	16	637.17	989.09	795.52	1083.66	653.47	847.72	3008.62	1054.32	1039.34				761.93	855.17	1211.98	472.65	345.08	313.43	913.89	474.43	808.21		468.37	593.75	348.66	277.39	668.22	131.28	471.74	285.03	609.82	404.59	562.17	502.63		271.02	267.38	493.72	294.34	189.39	359.57	431.85	482.56	337.95	228.91	438.62	405.63
	20	1060.68	2198.15	1484.11	2021.65	1195.22	1241.89		2252.85	2127.98				1384.24	1370.01	1886.52	588.35	383.04	403.76	1131.55	874.39	1592.65		991.22	799.45	481.27	382.81	800.51	239.41	657.43	482.47	785.89	644.44	812.4	865.58		342.22	394.72	542.71	520.41	209.63	568.4	557.22	710.33	436.85	278.66	589.18	486.77
	21				2593.78				3061.64	2567.34				2160.49	2515.3		1135.02	739.64	842.32	2618.58	1993.54			1968.1	1134.32	226.37	630.05	1159.2	634.83	1378.3	567.69	1337.37	623.56	1221.24	1237.26		594.95	840.11	717.53	1212.5	259.2	892.24	607.04	1100.68	1236.09	219.28	479.87	383.04
	22					1739.23	2008.64
	26																1965.83	1217.59	1125.2						1773.42	186.88	869.56	1927.49	1045.82								660.35	1092.16	859.13	1803.62	249.28	879.03
	28																	2721.97	2459.61							271.97	1534.68		2437.51								795.32	1993.61	1046.36		404.27	1441.62
	30																									386.9	1939.2										1125.76		1358.07		648.42	2077.4
	33																									508.27											1206.43		1455.97		681.23
	35																									934.01											1667.06		2595.4		1228.06
C																										1562.55											2159.87				1677.89
											anti-PDL1
Vehicle + Isotype												Days											Days		AZD6738 25mg/ml													Anti-PDL1 + AZD6738 25mg/kg
0	0	0	0	0	0	0	0	0	0	0	0	0	0	0	0	0	0	0	0	0	0		0		0	0	0	0	0	0	0	0	0	0	0	0		0	0	0	0	0	0	0	0	0	0	0	0
84.77	116.01	68.82	148.39	73.47	90.55	78.4	118.74	110.5	111.58	123.83	117.89	7	61.97	157.74	106.19	109.54	106.13	149.1	59.09	114.61	71.53		7		95.23	139.17	163.08	36.09	82.97	90.87	72.5	93.62	128.16	93.09	96.94	97.34		129.31	0	118.02	36.33	71.33	150.41	133.42	39.66	98.23	41.77	45.41	54.52
144.46	197.49	153.17	188.9	181.15	153.64	147.68	179.46	194.59	196.17	292.01	147.34	9	116.7	210.83	140.04	177.48	127.79	277.77	159.03	186.76	102.31		9		139.79	174.34	308.1	62.48	173.27	132.97	94.25	119.91	144.62	104.88	98.59	169.02		158.33	26.2	177.43	64.05	135.98	213.44	201.64	47.87	86.32	116.43	65.06	81.41
175.82	340.59	211.34	307.73	340.89	301.82	255.73	270.43	316.71	288	532.77	309.48	12	253.39	430.46	209.31	265.2	178.06	440.3	236.18	242.63	230.04		12		537.46	205.47	443.82	88.1	236.72	231.91	134.25	167.38	183.47	135.05	186.57	194.21		244.63	47.49	141.42	127.16	188.94	240.23	226.13	61.37	137.08	120.88	123.82	150.76
280.02	469.43	243.73	373.92	357.85	345.43	368.11	308.23	353	321.15	587.08	383.32	14	312.87	497.72	236.72	344.77	270.86	426.51	346.39	357.53	323.89		14		466.46	186.54	421.19	122.06	298.68	259.92	118.52	223.63	182.12	166.65	210	203.82		261.89	39.39	161.43	142.58	257.32	296.83	353.66	77.5	167.78	134.14	121.87	150.22
423.35	621.86	394.55	541.51	535.05	565.47	420.81	461.85	538.98	404.6	643.55	455.56	16	306.24	661.99	311.12	399.32	324.98	483.2	445.05	448.34	414.2		16		1017.22	210.98	584.85	166.37	391.02	319.9	200.47	296.54	224.09	212.96	288.08	290.53		296.18	33.8	225.56	163.23	307.78	388.73	421.32	117.71	234.89	155.07	129.29	161.44
581.05	779.53	619.82	773.95	558.15	748.39	511.44	766.82	953.19	803.37	1379.39	779.74	20	438.56	1000.58	336.18	742.52	525.04	782.85	577.02	553.41	566.83		20		1611.26	323.85	886.08	242.5	561.8	350.21	309.43	445.56	390.65	374.72	445.56	500.31		563.42	54.05	360.33	310.91	484.2	719.15	477.25	263.79	363.79	282.78	269.47	338.22
780.5	1190.25	797.39	924.48	827.77	962.78	622.16	987.31	899.99	895.34	1641.67	854.25	22	625.61	1318.13	385.95	887.95	735.44	1036.58	682.64	874.81	717.42		22		2010.27	314.54	1096.88	231.23	668.07	426.74	387.29	402.73	405.01	448.56	479.42	610.51		637.96	61.6	431.13	309.82	565.68	858.71	618.57	196.75	499.72	314.02	228.61	409.16
						1018.71	1464.23	1409.57	1194.98		1439.78	26				1310.57	990.24	1400.51	1010.67	1353.22	998.92		26								417.53	467.66	514.71	588.35	696.41	661.75								637.92	291.84	504.24	476.03	353.36	479.63
												28				1851.34	1391.36	1793.41	1472.86	1649.12	1290.99		28								580.56	599.8	635.13	778.3	780.4	770.37								671.59	315.72	704.21	531.53	435.46	535.72
												30											30								698.1	683.58	742.35	847.09	1023.94	1015.8								804.95	343.05	725	674.8	515.25	720.19
																															865.76	1026.79	1033.72	1303	1471.69	1406.98								1146.43	459.38	1087.09	946.12	640.78	1093.53
																															1234.73	1263.05	1206.26												711.78		1233.74	940.31	1434.39
D	Days
		Vehicle																		anti-PDL1 10mg/kg												AZD6738 25mg/kg BID												AZD6738 25mg/kg BID+ anti-PDL-1 10mg/kg
	0	0	0	0	0	0	0	0	0	0	0	0	0	0	0	0		0	0	0	0	0	0	0	0	0	0		0	0	0	0	0	0	0	0	0	0		0	0	0	0	0	0	0	0	0	0
	7	0.051	0.15	0.042	0.108	0.082	0.066	0.099	0.036	0.034	0.092	0.063	0.103	0.137	0.087	0.075		0.084	0.045	0.095	0.084	0.073	0.1	0.051	0.055	0.073	0.014		0.034	0.034	0.043	0.054	0.034	0.014	0.029	0.034	0.072	0.053		0.034	0.057	0.039	0.056	0.067	0.095	0.034	0.076	0.052	0.034
	10	0.057	0.157	0.1	0.113	0.125	0.082	0.085	0.09	0.039	0.095	0.085	0.104	0.094	0.039	0.118		0.024	0.054	0.037	0.096	0.135	0.042	0.097	0.12	0.126	0.014		0.072	0.077	0.034	0.069	0.048	0.06	0.045	0.075	0.105	0.04		0.04	0.04	0.106	0.034	0.063	0.129	0.056	0.038	0.068	0.048
	13	0.1	0.202	0.07	0.179	0.111	0.14	0.075	0.166	0.062	0.15	0.127	0.102	0.067	0.041	0.09		0.034	0.039	0.014	0.058	0.075	0.035	0.014	0.077	0.168	0.001		0.1	0.113	0.034	0.099	0.082	0.095	0.059	0.115	0.158	0.062		0.057	0.034	0.155	0.034	0.035	0.2	0.12	0.03	0.053	0.1
	15	0.206	0.361	0.126	0.169	0.236	0.185	0.088	0.163	0.111	0.242	0.145	0.189	0.061	0.025	0.104		0.014	0.026	0.001	0.059	0.038	0.014	0.001	0.093	0.185	0.001		0.138	0.108	0.014	0.198	0.122	0.084	0.034	0.139	0.21	0.084		0.068	0.036	0.139	0.014	0.046	0.239	0.148	0.045	0.068	0.077
	17	0.238	0.252	0.171	0.169	0.193	0.248	0.085	0.233	0.118	0.233	0.118	0.261	0.031	0.034	0.082		0.001	0.022	0.001	0.066	0.04	0.014	0.001	0.088	0.288	0.001		0.212	0.131	0.001	0.19	0.195	0.159	0.036	0.204	0.271	0.055		0.102	0.014	0.172	0.014	0.052	0.194	0.167	0.04	0.099	0.117
	20	0.561	0.488	0.372	0.35	0.304	0.359	0.156	0.503	0.126	0.589	0.242	0.359	0.035	0.043	0.075		0.001	0.014	0.001	0.086	0.041	0.001	0.001	0.063	0.362	0.001		0.245	0.155	0.001	0.453	0.352	0.184	0.027	0.195	0.289	0.046		0.096	0.027	0.182	0.014	0.042	0.229	0.134	0.036	0.103	0.104
	22	0.749	0.657	0.501	0.428	0.409	0.51	0.264	0.709	0.242	0.74	0.399	0.659	0.031	0.063	0.224		0.001	0.014	0.001	0.109	0.039	0.001	0.001	0.058	0.41	0.001		0.23	0.088	0.001	0.666	0.567	0.211	0.02	0.15	0.333	0.049		0.046	0.034	0.137	0.014	0.024	0.273	0.182	0.022	0.056	0.072
	24	1.326	1.085	0.912	0.638	0.527	0.661	0.538	1.601	0.191	1.001	0.655	1.057	0.018	0.069	0.27		0.001	0.014	0.001	0.14	0.038	0.001	0.001	0.078	0.608	0.001		0.104	0.049	0.001	0.613	0.724	0.157	0.014	0.1	0.439	0.025		0.027	0.014	0.086	0.014137	0.018	0.206	0.048	0.014	0	0.061
	27	1.953	2.297	1.203	1.496	0.935	1.487	0.918		0.331		0.906	1.533	0.014	0.16	0.416		0.001	0.001	0.001	0.202	0.036	0.001	0.001	0.08	1.514	0.001		0.047	0.034	0.001	0.628	0.616	0.117	0.001	0.131	0.39	0.014		0.014	0.014	0.023	0.000524	0.014	0.079	0.061	0.014	0.014	0.033
	29					0.943		1.257		0.561		1.38		0.053	0.271	0.623		0.001	0.001	0.001	0.317	0.043	0.001	0.001	0.117		0.001		0.023	0.014	0.001	0.633	0.817	0.068	0.001	0.114	0.493	0.014		0.014	0.014	0.022	0.000524	0.014	0.059	0.033	0.014	0.014	0.022
	31					1.655		1.998		0.81		1.822		0.066	0.292	0.684		0.001	0.001	0.001	0.46	0.047	0.001	0.001	0.084		0.001		0.014	0.014	0.001	0.959	0.853	0.133	0.001	0.123	0.762	0.014		0.014	0.014	0.015	0.000524	0.014	0.039	0.038	0.014	0.014	0.021
	34									0.949				0.116	0.356	0.869		0.001	0.001	0.001	0.839	0.06	0.001	0.001	0.058		0.001		0.014	0.014	0.001	0.554	0.959	0.12	0.001	0.212	0.657	0.014		0.014	0.014	0.014	0.000524	0.014	0.018	0.016	0.014	0.014	0.014
	37																	0.001	0.001	0.001		0.086	0.001	0.001	0.091		0.001		0.014	0.014	0.001			0.09	0.001	0.203		0.014		0.014	0.014	0.016	0.001	0.014	0.022	0.023	0.014	0.014	0.014
	39																	0.001	0.001	0.001		0.161	0.001	0.001	0.075		0.001		0.014	0.014	0.001			0.06	0.001	0.239		0.014		0.014	0.014	0.024	0.001	0.014	0.048	0.017	0.014	0.014	0.014
	42																	0.001	0.001	0.001		0.216	0.001	0.001	0.061		0.001		0.001	0.014	0.001			0.047	0.001	0.169		0.001		0.014	0.001	0.026	0.001	0.014	0.038	0.016	0.014	0.014	0.014
	45																	0.001	0.001	0.001		0.352	0.001	0.001	0.041		0.001		0.001	0.001	0.001			0.014	0.001	0.058		0.001		0.014	0.001	0.022	0.001	0.014	0.027	0.014	0.014	0.014	0.014
	48																	0.001	0.001	0.001		0.514	0.001	0.001	0.014		0.001		0.001	0.001	0.001			0.014	0.001	0.072		0.001		0.001	0.001	0.022	0.001	0.014	0.025	0.014	0.014	0.014	0.014
	51																	0.001	0.001	0.001		0.583	0.001	0.001	0.014		0.001		0.001	0.001	0.001			0.014	0.001	0.042		0.001		0.014	0.001	0.014	0.001	0.014	0.014	0.014	0.014	0.014	0.014
	55																	0.001	0.001	0.001		1.149	0.001	0.001	0.014		0.001		0.001	0.001	0.001			0.014	0.001	0.082		0.001		0.014	0.001	0.014	0.001	0.014	0.014	0.014	0.014	0.014	0.014
	58																	0.001	0.001	0.001		1.65	0.001	0.001	0.014		0.001		0.001	0.001	0.001			0.014	0.001	0.203		0.001		0.001	0.001	0.014	0.001	0.014	0.014	0.014	0.014	0.014	0.014
	62																	0.001	0.001	0.001			0.001	0.001	0.014		0.001		0.001	0.001	0.001			0.001	0.001	0.816		0.001		0.001	0.001	0.014	0.001	0.014	0.014	0.014	0.014	0.001	0.014
	64																	0.001	0.001	0.001			0.001	0.001	0.014		0.001		0.001	0.001	0.001			0.001	0.001	0.975		0.001		0.001	0.001	0.014	0.001	0.014	0.014	0.014	0.014	0.001	0.014
	68																	0.001	0.001	0.001			0.001	0.001	0.014		0.001		0.001	0.001	0.001			0.001	0.001	1.812		0.001		0.001	0.001	0.014	0.001	0.014	0.014	0.014	0.014	0.001	0.014
[truncated: 22 more columns]

[truncated: 19 more sheets: Supplemental Figure 3, Supplemental Figure 4A, Supplemental Figue 4B, Supplemental Figure 4C, Supplemental Figure 4D, Supplemental Figure 4E, Supplemental Figure 5, Supplemental Figure 6, Supplemental Figure 7, Supplemental Figure 8, Supplemental Figure 9, Supplemental Figure 10, Supplemental Figure 11, Supplemental Fgiure 12, Supplemental Fugure 14A,B, Supplemental Figure 14C, Supplemental Figure 15, Supplemental Figure 16, Supplemental Figure 17]
